# Supplementary material for: Plasmodium species infecting lizards in the Brazilian Cerrado: Identification and description of a novel species, Plasmodium brasiliensis n. sp
Source: PLoS One. 2025 Apr 2;20(4):e0319402. doi: 10.1371/journal.pone.0319402 (PMC11964260; doi:10.1371/journal.pone.0319402)
Supplement: S1 Table — (XLSX) [file pone.0319402.s001.xlsx]

## Sheet: Sheet1
Sequence	Species	Host	Sampling Location	Accession Code
L169	Plasmodium sp. 5	A. ocellifera	Serra das Confusões National Park - Redenção do Gurguéia, Piauí *	PP472489
L170	Plasmodium sp. 6	A. ocellifera	Serra das Confusões National Park - Redenção do Gurguéia, Piauí *	PP481182
L171	Plasmodium sp. 2	C. nigropunctatum	IBGE Ecological Reserve - Brasília, Federal District•	PP489228
L172	Plasmodium sp. 3	C. nigropunctatum	IBGE Ecological Reserve - Brasília, Federal District•	PP489229
L174	Plasmodium brasiliensis n. sp.	N. frenata	IBGE Ecological Reserve - Brasília, Federal District•	PP489230
L175	Plasmodiumsp. 1	N. frenata	IBGE Ecological Reserve - Brasília, Federal District•	PP489231
L177	Plasmodium brasiliensis n. sp.	N. frenata	IBGE Ecological Reserve - Brasília, Federal District•	PP489232
L178	Plasmodium brasiliensis n. sp.	N. frenata	IBGE Ecological Reserve - Brasília, Federal District•	PP489233
L179	Plasmodium brasiliensis n. sp.	N. frenata	IBGE Ecological Reserve - Brasília, Federal District•	PP489234
L165	Plasmodium sp. 7	A. ameiva	Serra das Confusões National Park - Redenção do Gurguéia, Piauí *	PP502918
L168	P. carmelinoi	A. ameiva	IBGE Ecological Reserve - Brasília, Federal District•	PP502919
L180	P. ouropretensis	T. itambere	IBGE Ecological Reserve - Brasília, Federal District•	PP502920
L181	Plasmodium sp. 4	T. oreadicus	Serra das Confusões National Park - Redenção do Gurguéia, Piauí *	PP502921
L185	P. tropiduri tropiduri	T. oreadicus	Serra das Confusões National Park - Redenção do Gurguéia, Piauí *	PP502922
L186	P. tropiduri tropiduri	T. oreadicus	Serra das Confusões National Park - Redenção do Gurguéia, Piauí *	PP502923
L173	Plasmodium sp. 8	H. spinosus	Serra das Confusões National Park - Redenção do Gurguéia, Piauí *	PP502924
