# Supplementary material for: Plasmodium species infecting lizards in the Brazilian Cerrado: Identification and description of a novel species, Plasmodium brasiliensis n. sp
Source: PLoS One. 2025 Apr 2;20(4):e0319402. doi: 10.1371/journal.pone.0319402 (PMC11964260; doi:10.1371/journal.pone.0319402)
Supplement: S2 Table — (XLSX) [file pone.0319402.s002.xlsx]

## Sheet: Sheet1
SPECIES	SITE	SEX	(PCR) POSITIVE	NESTED (PCR) POSITIVE	BLOOD SMEAR POSITIVE	SEQUENCED SAMPLES*
Ameiva ameiva	PI	F	3	3	2	L165
Ameiva ameiva	PI	M	1	1	0
Ameiva ameiva	PI	NI	1	1	1
Ameiva ameiva	MT	F	1	1	1
Ameiva ameiva	DF	F	1	1	0	L168
Ameivula ocellifera	PI	M	9	3	1	L169
Ameivula ocellifera	PI	F	3	1	1	L170
Ameivula ocellifera	PI	NI	3	0	0
Brasiliscincus heathi	PI	M	2	0	0
Copeoglossum nigropunctatum	DF	M	5	4	1	L171, L172
Hoplocercus spinosus	PI	M	1	1	0	L173
Notomabuya frenata	DF	F	7	7	3	L174, L175
Notomabuya frenata	DF	M	5	5	2	L177, L178, L179
Tropidurus itambere	DF	F	1	1	1	L180
Tropidurus oreadicus	PI	F	7	6	2	L181, L185, L186
Tropidurus oreadicus	PI	M	10	8	3
Tropidurus oreadicus	PI	NI	1	1	0
TOTAL			61	44	18
