# Supplementary material for: Plasmodium species infecting lizards in the Brazilian Cerrado: Identification and description of a novel species, Plasmodium brasiliensis n. sp
Source: PLoS One. 2025 Apr 2;20(4):e0319402. doi: 10.1371/journal.pone.0319402 (PMC11964260; doi:10.1371/journal.pone.0319402)
Supplement: S3 Table — (XLSX) [file pone.0319402.s003.xlsx]

## Sheet: MatrixOutput
	Seq_181	MW491390	MW491389	Seq_180	Seq_165	MK033604	AY099047	Seq_168	KY653755	Seq_169	KY653753	Seq_170	MN540146	MN540145	MN540144	MN540149	MN540148	KY653796	NC_009961	KX121609	KX121607	DQ337362	EU834704	AY099053	AY099048	EU834707	KY653779	NC_009960	FJ168562	EU834710	DQ337363	EU834703	EU834705	Seq_173	Seq_179	Seq_178	Seq_177	Seq_174	Seq_175	Seq_171	Seq_172	MW491387	MK033603	Seq_186	MN540150	Seq_185	AY099055	KR477594	MH177858
Seq_181 (PP502921)
Plasmodium ouropretensis (MW491390)	0
Plasmodium ouropretensis (MW491389)	0	0
Seq_180 (PP502920)	0.00689655	0.00689655	0.00689655
Seq_165 (PP502918)	0.0643678	0.0643678	0.0643678	0.0666667
Plasmodium sp. isolate TEC6560 (MK033604)	0.0643678	0.0643678	0.0643678	0.0666667	0
Plasmodium sp. from Ameiva ameiva (AY099047)	0.0597701	0.0597701	0.0597701	0.062069	0.0137931	0.0137931
Seq_168 (PP502919)	0.0597701	0.0597701	0.0597701	0.062069	0.0137931	0.0137931	0.0183908
Plasmodium carmelinoi (KY653755)	0.0597701	0.0597701	0.0597701	0.062069	0.0137931	0.0137931	0.0183908	0
Seq_169 (PP472489)	0.0528736	0.0528736	0.0528736	0.0551724	0.0206897	0.0206897	0.0252874	0.016092	0.016092
Plasmodium kentropyxi (KY653753)	0.0597701	0.0597701	0.0597701	0.062069	0.0275862	0.0275862	0.0275862	0.0229885	0.0229885	0.00689655
Seq_170 (PP481182)	0.0528736	0.0528736	0.0528736	0.0505747	0.0206897	0.0206897	0.0206897	0.016092	0.016092	0.0091954	0.016092
Plasmodium sp. isolate KENCAL03 (MN540146)	0.0574713	0.0574713	0.0574713	0.0551724	0.0252874	0.0252874	0.0298851	0.0183908	0.0183908	0.016092	0.0229885	0.016092
Plasmodium sp. isolate KENCAL02 (MN540145)	0.0551724	0.0551724	0.0551724	0.0574713	0.0229885	0.0229885	0.0275862	0.0206897	0.0206897	0.0137931	0.0206897	0.0183908	0.016092
Plasmodium kentropyxi (MN540144)	0.0528736	0.0528736	0.0528736	0.0551724	0.0206897	0.0206897	0.0252874	0.0183908	0.0183908	0.0114943	0.0183908	0.016092	0.0137931	0.00229885
Plasmodium sp. isolate KENCAL06 (MN540149)	0.0528736	0.0528736	0.0528736	0.0551724	0.0275862	0.0275862	0.0229885	0.0252874	0.0252874	0.0183908	0.0206897	0.0183908	0.0206897	0.0091954	0.00689655
Plasmodium sp. isolate KENCAL05 (MN540148)	0.0505747	0.0505747	0.0505747	0.0528736	0.0275862	0.0275862	0.0229885	0.0183908	0.0183908	0.016092	0.0183908	0.016092	0.0229885	0.016092	0.0137931	0.0091954
Plasmodium sp. clone GU010B (KY653796)	0.0735632	0.0735632	0.0735632	0.0666667	0.0781609	0.0781609	0.0781609	0.0689655	0.0689655	0.0666667	0.0689655	0.0666667	0.0689655	0.0666667	0.0643678	0.0666667	0.0597701
Plasmodium floridense (NC_009961)	0.062069	0.062069	0.062069	0.0551724	0.0689655	0.0689655	0.0689655	0.0597701	0.0597701	0.0574713	0.0643678	0.0528736	0.0597701	0.0574713	0.0551724	0.0574713	0.0505747	0.0252874
Plasmodium zonuriae (KX121609)	0.0574713	0.0574713	0.0574713	0.0551724	0.0758621	0.0758621	0.0758621	0.0689655	0.0689655	0.0574713	0.0643678	0.0574713	0.0643678	0.062069	0.0597701	0.0574713	0.0574713	0.0689655	0.0574713
Plasmodium intabazwe (KX121607)	0.0574713	0.0574713	0.0574713	0.0597701	0.0712644	0.0712644	0.0712644	0.0666667	0.0666667	0.0597701	0.062069	0.0643678	0.0689655	0.062069	0.0597701	0.062069	0.0574713	0.0597701	0.0574713	0.0367816
Plasmodium sp. ex Sphenomorphus jobiense (DQ337362)	0.0485437	0.0485437	0.0485437	0.0461165	0.0703883	0.0703883	0.0679612	0.065534	0.065534	0.0631068	0.065534	0.0558252	0.0679612	0.0606796	0.0582524	0.0558252	0.0533981	0.0703883	0.0631068	0.0606796	0.0582524
Plasmodium koreafense (EU834704)	0.0505747	0.0505747	0.0505747	0.0482759	0.0689655	0.0689655	0.0689655	0.0643678	0.0643678	0.062069	0.0643678	0.0574713	0.0666667	0.0597701	0.0574713	0.0574713	0.0551724	0.0689655	0.0643678	0.062069	0.0574713	0
Plasmodium giganteum (AY099053)	0.0574713	0.0574713	0.0574713	0.0551724	0.0712644	0.0712644	0.0758621	0.0689655	0.0689655	0.062069	0.0643678	0.062069	0.0643678	0.0574713	0.0551724	0.0574713	0.0597701	0.0666667	0.062069	0.0505747	0.0551724	0.038835	0.0390805
Plasmodium agamae (AY099048)	0.0648148	0.0648148	0.0648148	0.0625	0.0810185	0.0810185	0.0856481	0.0694444	0.0694444	0.0671296	0.0740741	0.0671296	0.0648148	0.0671296	0.0648148	0.0717593	0.0694444	0.0763889	0.0694444	0.0601852	0.0694444	0.0586797	0.0578704	0.0347222
Plasmodium gemini (EU834707)	0.0505747	0.0505747	0.0505747	0.0505747	0.0597701	0.0597701	0.0643678	0.0597701	0.0597701	0.0574713	0.0597701	0.0528736	0.062069	0.0574713	0.0551724	0.0574713	0.0574713	0.062069	0.0643678	0.0689655	0.0597701	0.0509709	0.0505747	0.045977	0.0578704
Plasmodium chiricahuae (KY653779)	0.091954	0.091954	0.091954	0.0942529	0.112644	0.112644	0.105747	0.112644	0.112644	0.105747	0.112644	0.101149	0.110345	0.103448	0.101149	0.103448	0.108046	0.112644	0.103448	0.110345	0.108046	0.11165	0.110345	0.105747	0.104167	0.0942529
Plasmodium mexicanum (NC_009960)	0.0850575	0.0850575	0.0850575	0.0873563	0.101149	0.101149	0.0942529	0.101149	0.101149	0.0942529	0.101149	0.0896552	0.0988506	0.091954	0.0896552	0.091954	0.0965517	0.0965517	0.0873563	0.101149	0.0988506	0.0995146	0.0988506	0.0942529	0.0972222	0.0873563	0.016092
Haemoproteus columbae (FJ168562)	0.133949	0.133949	0.133949	0.13164	0.166282	0.166282	0.166282	0.161663	0.161663	0.157044	0.163972	0.152425	0.157044	0.154734	0.152425	0.154734	0.154734	0.154734	0.150115	0.138568	0.147806	0.131707	0.143187	0.13164	0.127907	0.140878	0.150115	0.145497
Plasmodium lacertiliae (EU834710)	0.0377358	0.0377358	0.0377358	0.0353774	0.0613208	0.0613208	0.0566038	0.0566038	0.0566038	0.0589623	0.0660377	0.0542453	0.0542453	0.0518868	0.0495283	0.0495283	0.0471698	0.0683962	0.0589623	0.0613208	0.0613208	0.046798	0.0495283	0.0566038	0.0688836	0.0589623	0.0966981	0.0872642	0.137441
Plasmodium sp. ex Emoia longicauda (DQ337363)	0.0377358	0.0377358	0.0377358	0.0353774	0.0613208	0.0613208	0.0566038	0.0566038	0.0566038	0.0589623	0.0660377	0.0542453	0.0542453	0.0518868	0.0495283	0.0495283	0.0471698	0.0683962	0.0589623	0.0613208	0.0613208	0.0469136	0.0495283	0.0566038	0.0688836	0.0589623	0.0966981	0.0872642	0.13981	0
Plasmodium minuoviride (EU834703)	0.0344828	0.0344828	0.0344828	0.0321839	0.062069	0.062069	0.0666667	0.0574713	0.0574713	0.0551724	0.062069	0.0505747	0.0551724	0.0528736	0.0505747	0.0551724	0.0528736	0.0666667	0.0551724	0.0574713	0.0528736	0.0291262	0.0298851	0.0482759	0.0578704	0.045977	0.0850575	0.0781609	0.13164	0.0353774	0.0353774
Plasmodium megalotrypa (EU834705)	0.0436782	0.0436782	0.0436782	0.0413793	0.0689655	0.0689655	0.0735632	0.0643678	0.0643678	0.062069	0.0689655	0.062069	0.0574713	0.0597701	0.0574713	0.062069	0.0597701	0.062069	0.0551724	0.0689655	0.0597701	0.0533981	0.0528736	0.0597701	0.0648148	0.0505747	0.0965517	0.0896552	0.143187	0.0471698	0.0471698	0.0344828
Seq_173 (PP502924)	0.0413793	0.0413793	0.0413793	0.0390805	0.0551724	0.0551724	0.0597701	0.0505747	0.0505747	0.0482759	0.0505747	0.0436782	0.0482759	0.045977	0.0436782	0.0482759	0.045977	0.0643678	0.062069	0.0597701	0.0574713	0.0436893	0.0436782	0.0574713	0.0694444	0.0482759	0.091954	0.0804598	0.145497	0.0377358	0.0377358	0.0298851	0.0413793
Seq_179 (PP489234)	0.0298851	0.0298851	0.0298851	0.0321839	0.062069	0.062069	0.062069	0.0574713	0.0574713	0.0505747	0.0574713	0.0505747	0.0551724	0.0482759	0.045977	0.045977	0.0436782	0.0758621	0.0643678	0.0551724	0.0505747	0.0509709	0.0528736	0.062069	0.0694444	0.0551724	0.0850575	0.0827586	0.143187	0.0353774	0.0353774	0.0321839	0.0390805	0.0298851
Seq_178 (PP489233)	0.0298851	0.0298851	0.0298851	0.0321839	0.062069	0.062069	0.062069	0.0574713	0.0574713	0.0505747	0.0574713	0.0505747	0.0551724	0.0482759	0.045977	0.045977	0.0436782	0.0758621	0.0643678	0.0551724	0.0505747	0.0509709	0.0528736	0.062069	0.0694444	0.0551724	0.0850575	0.0827586	0.143187	0.0353774	0.0353774	0.0321839	0.0390805	0.0298851	0
Seq_177 (PP489232)	0.0298851	0.0298851	0.0298851	0.0321839	0.062069	0.062069	0.062069	0.0574713	0.0574713	0.0505747	0.0574713	0.0505747	0.0551724	0.0482759	0.045977	0.045977	0.0436782	0.0758621	0.0643678	0.0551724	0.0505747	0.0509709	0.0528736	0.062069	0.0694444	0.0551724	0.0850575	0.0827586	0.143187	0.0353774	0.0353774	0.0321839	0.0390805	0.0298851	0	0
Seq_174 (PP489230)	0.0298851	0.0298851	0.0298851	0.0321839	0.062069	0.062069	0.062069	0.0574713	0.0574713	0.0505747	0.0574713	0.0505747	0.0551724	0.0482759	0.045977	0.045977	0.0436782	0.0758621	0.0643678	0.0551724	0.0505747	0.0509709	0.0528736	0.062069	0.0694444	0.0551724	0.0850575	0.0827586	0.143187	0.0353774	0.0353774	0.0321839	0.0390805	0.0298851	0	0	0
Seq_175 (PP489231)	0.0344828	0.0344828	0.0344828	0.0367816	0.062069	0.062069	0.0666667	0.0574713	0.0574713	0.0505747	0.0574713	0.0551724	0.0551724	0.0482759	0.045977	0.0505747	0.0482759	0.0758621	0.0689655	0.0597701	0.0505747	0.0533981	0.0528736	0.062069	0.0694444	0.0505747	0.0850575	0.0827586	0.147806	0.0400943	0.0400943	0.0321839	0.0390805	0.0298851	0.0045977	0.0045977	0.0045977	0.0045977
Seq_171 (PP489228)	0.0252874	0.0252874	0.0252874	0.0275862	0.0574713	0.0574713	0.0574713	0.0528736	0.0528736	0.045977	0.0528736	0.045977	0.0505747	0.0436782	0.0413793	0.0413793	0.0390805	0.0712644	0.0597701	0.0574713	0.0528736	0.0461165	0.0482759	0.0574713	0.0601852	0.045977	0.0804598	0.0735632	0.133949	0.0306604	0.0306604	0.0275862	0.0298851	0.0252874	0.0091954	0.0091954	0.0091954	0.0091954	0.0137931
Seq_172 (PP489229)	0.0252874	0.0252874	0.0252874	0.0275862	0.062069	0.062069	0.062069	0.0574713	0.0574713	0.0505747	0.0574713	0.0505747	0.0551724	0.0528736	0.0505747	0.0505747	0.0482759	0.0735632	0.062069	0.0551724	0.0551724	0.0436893	0.045977	0.0597701	0.0648148	0.0551724	0.0942529	0.0827586	0.140878	0.0400943	0.0400943	0.0367816	0.0413793	0.0344828	0.0183908	0.0183908	0.0183908	0.0183908	0.0229885	0.0183908
Plasmodium tropiduri tropiduri (MW491387)	0.0298851	0.0298851	0.0298851	0.0321839	0.0574713	0.0574713	0.062069	0.0528736	0.0528736	0.0413793	0.0482759	0.0505747	0.0505747	0.0528736	0.0505747	0.0551724	0.0482759	0.0597701	0.062069	0.0597701	0.0551724	0.0533981	0.0528736	0.0643678	0.0671296	0.0551724	0.101149	0.0896552	0.138568	0.0448113	0.0448113	0.0413793	0.0505747	0.0390805	0.0413793	0.0413793	0.0413793	0.0413793	0.0413793	0.0367816	0.0367816
Plasmodium sp. isolate TEC4774 (MK033603)	0.0298851	0.0298851	0.0298851	0.0321839	0.0574713	0.0574713	0.062069	0.0528736	0.0528736	0.0413793	0.0482759	0.0505747	0.0505747	0.0528736	0.0505747	0.0551724	0.0482759	0.0597701	0.062069	0.0597701	0.0551724	0.0533981	0.0528736	0.0643678	0.0671296	0.0551724	0.101149	0.0896552	0.138568	0.0448113	0.0448113	0.0413793	0.0505747	0.0390805	0.0413793	0.0413793	0.0413793	0.0413793	0.0413793	0.0367816	0.0367816	0
Seq_186 (PP502923)	0.0298851	0.0298851	0.0298851	0.0321839	0.0574713	0.0574713	0.062069	0.0528736	0.0528736	0.0413793	0.0482759	0.0505747	0.0505747	0.0528736	0.0505747	0.0551724	0.0482759	0.0597701	0.062069	0.0597701	0.0551724	0.0533981	0.0528736	0.0643678	0.0671296	0.0551724	0.101149	0.0896552	0.138568	0.0448113	0.0448113	0.0413793	0.0505747	0.0390805	0.0413793	0.0413793	0.0413793	0.0413793	0.0413793	0.0367816	0.0367816	0	0
Plasmodium sp. isolate STRTOR01 (MN540150)	0.0344828	0.0344828	0.0344828	0.0367816	0.0574713	0.0574713	0.062069	0.0528736	0.0528736	0.0413793	0.0482759	0.0505747	0.0505747	0.0528736	0.0505747	0.0551724	0.0482759	0.0643678	0.0666667	0.0643678	0.0597701	0.0582524	0.0574713	0.0689655	0.0671296	0.0597701	0.105747	0.0942529	0.143187	0.0495283	0.0495283	0.045977	0.0505747	0.0390805	0.0413793	0.0413793	0.0413793	0.0413793	0.0413793	0.0367816	0.0413793	0.0045977	0.0045977	0.0045977
Seq_185 (PP502922)	0.0344828	0.0344828	0.0344828	0.0367816	0.0551724	0.0551724	0.0597701	0.0505747	0.0505747	0.0390805	0.045977	0.0482759	0.0482759	0.0505747	0.0482759	0.0528736	0.045977	0.0551724	0.0574713	0.0551724	0.0505747	0.0533981	0.0528736	0.0597701	0.0625	0.0505747	0.0988506	0.0873563	0.138568	0.0424528	0.0424528	0.0390805	0.045977	0.0367816	0.0390805	0.0390805	0.0390805	0.0390805	0.0390805	0.0344828	0.0367816	0.0045977	0.0045977	0.0045977	0.0091954
Plasmodium azurophilum (AY099055)	0.0253456	0.0253456	0.0253456	0.0276498	0.0645161	0.0645161	0.0645161	0.0599078	0.0599078	0.0529954	0.0599078	0.0576037	0.0576037	0.0529954	0.0506912	0.0552995	0.0529954	0.0668203	0.0645161	0.062212	0.0529954	0.0510949	0.0506912	0.0552995	0.0672854	0.0483871	0.0921659	0.0806452	0.134259	0.0401891	0.0401891	0.0368664	0.0414747	0.0299539	0.0322581	0.0322581	0.0322581	0.0322581	0.0322581	0.0276498	0.0322581	0.0276498	0.0276498	0.0276498	0.0322581	0.0276498
Plasmodium hispaniolae (KR477594 )	0.0625	0.0625	0.0625	0.0552885	0.0769231	0.0769231	0.0865385	0.0721154	0.0721154	0.0745192	0.0817308	0.0697115	0.0721154	0.0769231	0.0745192	0.0793269	0.0697115	0.0456731	0.0456731	0.0745192	0.0697115	0.0712468	0.0697115	0.0697115	0.0750605	0.0600962	0.110577	0.100962	0.152174	0.0666667	0.0666667	0.0576923	0.0552885	0.0600962	0.0721154	0.0721154	0.0721154	0.0721154	0.0721154	0.0649038	0.0721154	0.0528846	0.0528846	0.0528846	0.0576923	0.0528846	0.0506024
Plasmodium leucocytica (MH177858)	0.0239808	0.0239808	0.0239808	0.0311751	0.0623501	0.0623501	0.0647482	0.057554	0.057554	0.0503597	0.057554	0.0527578	0.0551559	0.0527578	0.0503597	0.0527578	0.0503597	0.0743405	0.0647482	0.0647482	0.059952	0.0545906	0.057554	0.0623501	0.0797101	0.0551559	0.0983213	0.0863309	0.142169	0.0418719	0.0418719	0.0359712	0.0479616	0.0335731	0.0335731	0.0335731	0.0335731	0.0335731	0.0359712	0.028777	0.0335731	0.0311751	0.0311751	0.0311751	0.0359712	0.0335731	0.0288462	0.0678392

## Sheet: Caption
Table. Estimates of Evolutionary Divergence between Sequences
The number of base differences per site from between sequences are shown. The rate variation among sites was modeled with a gamma distribution (shape parameter = 4). This analysis involved 49 nucleotide sequences. All ambiguous positions were removed for each sequence pair (pairwise deletion option). There were a total of 436 positions in the final dataset. Evolutionary analyses were conducted in…
1. Tamura K., Stecher G., and Kumar S. (2021). MEGA 11: Molecular Evolutionary Genetics Analysis Version 11. Molecular Biology and Evolution https://doi.org/10.1093/molbev/msab120.
Disclaimer: Although utmost care has been taken to ensure the correctness of the caption, the caption text is provided "as is" without any warranty of any kind. Authors advise the user to carefully check the caption prior to its use for any purpose and report any errors or problems to the authors immediately (www.megasoftware.net). In no event shall the authors and their employers be liable for a…
